# Supplementary material for: Global Distribution of Aedes aegypti and Aedes albopictus in a Climate Change Scenario of Regional Rivalry
Source: Insects. 2023 Jan 3;14(1):49. doi: 10.3390/insects14010049 (PMC9860750; doi:10.3390/insects14010049)
Supplement: Supplementary file 1 [file insects-14-00049-s001.zip]

Archive with 10 entries (10 files):
- FigSupp1.jpg
- FigSupp10.jpg
- FigSupp2.jpg
- FigSupp3.jpg
- FigSupp4.jpg
- FigSupp5.jpg
- FigSupp6.jpg
- FigSupp7.jpg
- FigSupp8.jpg
- FigSupp9.jpg
